# Supplementary material for: Prevalence of Small Intestinal Bacterial Overgrowth Syndrome in Patients with Non-Alcoholic Fatty Liver Disease/Non-Alcoholic Steatohepatitis: A Cross-Sectional Study
Source: Microorganisms. 2023 Mar 10;11(3):723. doi: 10.3390/microorganisms11030723 (PMC10057935; doi:10.3390/microorganisms11030723)
Supplement: Supplementary file 1 [file microorganisms-11-00723-s001.zip]

Archive with 1 entries (1 files):
- microorganisms-2235263-supplementary.pdf
